# Supplementary material for: Comparison of therapeutic evaluation criteria in FDG-PET/CT in patients with diffuse large-cell B-cell lymphoma: Prognostic impact of tumor/liver ratio
Source: PLoS One. 2019 Feb 7;14(2):e0211649. doi: 10.1371/journal.pone.0211649 (PMC6366736; doi:10.1371/journal.pone.0211649)
Supplement: S1 Dataset — (XLSX) [file pone.0211649.s001.xlsx]

## Sheet: Feuil1
							PET baseline			iPET4				PET eot
Patient n°	ECOG	LDH	Ann Arbor	IPI	Gender	Chemotherapy	liver SUVmax	mediastinum SUVmax	tumor SUVmax	liver SUVmax iPET4	mediastinum SUVmax iPET4	tumor SUVmax iPET4	Deauville iPET4	liver SUVmax PET eot	mediastinum SUVmax PET eot	tumor SUVmax PET eot	Deauville PET eot	PFS (months)	OS (months)
1	1	597	4	2	1	R-ACVBP	2.3	1.09	14.56	2.25	1.01	1	1					82.1589	82.1589
2	0	586	4	2	0	R-ACVBP	1.92	1.2	10.21	2.6	1.61	1	1	2.5	1.5	1	1	103.562	103.562
3	1	588	4	2	1	R-ACVBP	3.4	1.61	23.79	2.63	1.26	1	1	3.7	2.5	1	1	14.137	22.3233
4	3	1040	4	4	1	R-CHOP	3.11	2.05	19.29	3.4	1.59	15.67	5	3.11	1.9	12.16	5	5.68767	11.9014
5	0	503	1	2	1	R-ACVBP	4.95	3.34	25.01	4.62	3	2.94	3	4.5	2.4	4.12	3	96.6904	96.6904
6	2	1386	4S	4	1	R-CHOP	2.69	1.19	16.53	3.36	1.53	1	1					94.2904	94.2904
7	0	1144	3	2	1	R-CHOP	3.77	1.53	26.12	4.49	2.14	19.03	5					8.38356	10.4877
8	1	564	3S	3	1	R-CHOP	3.25	1.77	18.69	4.16	2.18	7.61	4	3.33	1.7	12.77	5	19.6932	52.3726
9	0	726	2	1	1	R-ACVBP	2.76	1.33	24.06	2.96	1.37	3.89	4	2.7	1.7	3.54	4	88.9973	88.9973
10	3	1006	4	3	1	RCOPADEM	3.86	1.91	15.51	2.7	1.3	4.88	4					6.27945	10.7836
11	0	727	1E	2	0	R-mCHOP	3.42	2.22	45.33	3.47	2.23	9.48	5					92.6795	92.6795
12	0	555	1E	1	1	R-ACVBP	2.99	1.89	6.21	3.32	1.87	1	1	2.32	1.9	1	1	87.7479	87.7479
13	0	2480	4	3	1	R-mCHOP	4.43	1.87	36.12	3.88	2.99	23.99	5	3.3	2.2	29.75	5	10.1589	40.8658
14	0	1259	4	3	0	R-ACVBP	2.73	1.56	20.63	3.64	1.44	2.17	3	2.9	2	2	2	81.6658	81.6658
15	0	526	4	3	0	R-ACVBP	3.97	1.72	19.63	3.91	1.62	1	1	4	2	1	1	12.4603	21.074
16	0	1593	4	3	0	R-CHOP	5.16	2.88	36.34	4.4	2.11	3.77	3	4.3	2.8	1	1	49.8411	113.984
17	0	548	4	3	1	R-CHOP	2.93	1.34	14.61	4.28	2.37	5.43	4	3.2	2.4	6.92	5	27.3863	27.3863
18	3	788	3S	3	1	R-ACVBP	3.48	1.54	38.3	3.59	1.43	4.53	4					93.863	93.863
19	0	673	4	3	0	R-mCHOP	3.77	2.21	11.93	2.73	1.37	1	1					10.8164	14.137
20	2	992	4	3	0	R-ACVBP	2.37	1.86	18.71	3.21	1.56	4.29	4	3.4	2.2	4.72	4	77.6219	77.6219
21	0	436	3	1	0	R-ACVBP	3.45	2.12	42.57	4.1	1.63	1	1	4.2	2.1	1	1	105.567	105.567
22	0	568	2E	2	0	R-CHOP	3.83	2.24	10.16	2.54	1.41	1	1	2.4	1.9	1	1	58.6849	58.6849
23	0	651	2	1	0	R-CHOP	3.2	1.75	22.92	3.47	1.64	1	1					103.134	103.134
24	0	781	4	2	1	R-ACVBP	2.75	1.99	8.41	3.05	1.69	1.5	2					81.6986	81.6986
25	3	480	4	4	0	R-CHOP	2.51	1.64	7.81	3.32	1.7	1	1	3	1.7	3.34	4	51.0247	51.0247
26	3	1668	4	3	0	R-ACVBP	1.71	1.15	10.65	3.34	1.39	2.65	3					88.3397	88.3397
27	0	805	3	2	0	R-ACVBP	1.87	1.11	29.54	2.2	1.5	1.3	2					85.9726	85.9726
28	2	735	3	4	0	R-CHOP	3	1.74	24	3.3	2.76	1	1	3.8	2.3	3.31	3	71.2438	71.2438
29	1	2344	3S	2	1	R-CHOP	2.1	1.35	25.5	2.7	1.34	1	1	2.7	1.9	1	1	42.8384	42.8384
30	1	801	3	2	1	R-ACVBP	2.83	1.87	22.94	2.47	1.25	8	5	2.8	1.8	1	1	94.3562	94.3562
31	0	460	4S	1	1	R-ACVBP	2.84	1.2	18.38	1.75	0.99	1	1	3	1.9	1	1	40.2082	40.2082
32	1	862	4	4	1	R-mCHOP	3.07	1.39	16.09	3.35	1.77	2.78	3	3.3	2.8	1	1	11.2438	17.1288
33	0	1401	4	4	1	R-CHOP	3.19	1.61	15.32	3.16	1.75	1	1	2.9	2	1	1	9.20548	11.211
34	0	1833	3	3	1	R-CHOP	3.98	1.76	23.18	3.76	2	1	1					18.1808	38.7288
35	0	519	4	2	0	R-CHOP	3.22	1.58	16.69	3.86	1.67	3.56	3	2.7	2.1	1.8	2	71.2767	71.2767
36	1	623	3	3	1	R-CHOP	3.54	2.25	15.12	3.67	2.17	15.69	5	3.6	2	24.4	5	10.6521	97.0521
37	1	603	3	3	1	R-CHOP	2.81	1.68	10	2.2	1.14	1	1	3	1.8	1	1	97.3151	97.3151
38	1	2911	4S	2	0	R-ACVBP	2.46	1.17	25.86	2.56	1.95	2.7	4	2.9	1.7	1	1	75.8795	75.8795
39	2	1022	3S	4	0	R-CHOP	2.34	1.14	16.65	3.04	1.89	10.87	5	2.5	1.8	16.11	5	5.98356	9.00822
40	1	1110	4	4	0	R-CHOP	2.29	1.42	31.33	2.6	1.69	2.85	4	2.4	1.5	26.69	5	7.98904	25.9068
41	1	514	3	3	1	R-CHOP	3.73	1.97	22.39	3.85	1.8	1	1	3.5	1.9	1	1	82.389	82.389
42	2	965	4	5	0	R-ACVBP	1.54	0.99	15.76	0.68	0.41	5.47	5	2	1.5	2.88	4	3.48493	14.3342
43	2	1200	4	5	1	R-CHOP	2.89	2.11	20.06	2.35	1.57	3.58	4	2.5	1.8	9.11	5	9.43562	18.5425
44	1	556	3	3	0	R-CHOP	3.21	1.62	16.48	4.21	2.63	2.9	3	3.7	2.2	1	1	26.4	45.5671
45	0	458	1	1	1	R-CHOP	3.83	2.26	26.7	3.23	2.37	2.39	3	3	2	1.5	2	7.13425	11.1123
46	1	468	3	1	1	R-CHOP	4.84	2.61	15.62	3.16	1.89	1	1	3.13	1.9	1	1	95.474	95.474
47	1	186	4	3	1	R-CHOP	2.69	1.7	18.91	3.03	1.7	5.17	4	3.4	1.9	5.47	4	38.926	72.7233
48	1	637	2	1	1	R-ACVBP	2.88	1.62	12.81	3.17	1.91	2.72	3					87.4192	87.4192
49	1	1313	4	3	0	R-CHOP	3.48	1.69	31.37	3.28	1.74	5.28	4	4.5	2	7.57	4	57.6986	57.6986
50	0	359	1E	0	0	R-CHOP	5.31	1.75	15.15	3.4	2	3.16	3	3.8	1.8	1	1	53.063	53.063
51	3	544	4	5	0	R-CHOP	3.02	1.41	38.7	2.21	1.15	2.97	4					9.6	9.6
52	0	418	1E	0	1	R-CHOP	3.19	1.39	31.74	3.45	2.14	1.8	2	3.6	2.4	2.27	2	68.3507	68.3507
53	2	934	3	4	0	R-CHOP	2.93	1.36	19.29	2.42	1.36	1	1	2.45	1.7	1	1	65.3589	65.3589
54	1	765	4	2	0	R-ACVBP	2.75	2.03	26.04	2.7	1.65	1.48	2	2.6	2.1	3.89	4	14.2356	16.6356
55	1	3084	4	4	1	R-CHOP	2.39	0.71	16.84	2.84	1.02	1	1	3.3	2	1	1	71.9671	71.9671
56	0	441	1	1	0	R-mCHOP	3.62	1.83	15.26	3.36	1.73	1	1	3.2	1.8	1	1	83.7699	83.7699
57	0	809	4	4	0	R-mCHOP	3.01	1.74	18.17	3	1.59	2.87	3	2.56	1.8	1	1	62.1041	62.1041
58	0	768	3	3	0	R-CHOP	3	1.4	27.92	1.99	1.19	1	1	2.6	1.7	1	1	93.0082	93.0082
59	0	562	4	3	1	R-CHOP	2.64	0.94	20.62	3.86	2.03	2.66	3	3.55	2.3	3.19	3	91.6603	91.6603
60	0	964	3	2	0	R-CHOP	1.8	1.38	18.05	2.61	1.11	3.57	4	2.3	1.8	2.84	4	66.5425	66.5425
61	0	725	2	1	1	R-CHOP	2.57	1.81	21.13	3.39	1.46	16.26	5	3.2	2.3	20.29	5	8.05479	10.1918
62	1	519	4	4	1	R-CHOP	2.38	1.16	13.14	3.19	1.62	4.86	4	2.4	2	3.02	4	12.526	92.8767
63	0	601	4	4	0	R-CHOP	3.28	1.49	7.22	2.44	1.48	1	1	2.8	1.8	1	1	67.726	85.8411
64	1	2605	4	4	0	R-CHOP	3.69	1.16	13.81	1.98	1.23	1	1	2.3	1.7	6.95	5	7.23288	7.6274
65	0	1531	4	3	1	R-CHOP	2.2	1.23	21.36	1.86	1.31	1	1	3.2	2.2	1.5	2	88.3726	88.3726
66	3	954	4	5	0	R-CHOP	2.48	1.13	29.3	3.57	1.76	1	1	2.8	2	1	1	25.7425	27.7808
67	1	1628	3	3	0	R-CHOP	2.07	0.64	24.74	2.79	1.53	1	1	2.4	1.5	1	1	26.7616	27.1562
68	0	2483	4	2	0	R-ACVBP	2.78	1.32	26.56	2.98	2.17	1	1	2.8	1.8	1	1	94.0932	94.0932
69	1	1271	4	3	1	R-CHOP	2.32	1.39	23.63	4.27	1.59	2.82	3	3.86	2.7	1	1	88.8658	88.8658
70	0	1388	4	2	0	R-CHOP	2.6	2.08	21.26	2.45	1.28	3.39	4	3.12	2.2	1	1	88.6027	88.6027
71	0	815	1	2	1	R-CHOP	3.09	1.45	23.55	2.77	1.53	1.44	2	3.2	2	1	1	11.5397	11.5397
72	2	1060	4S	4	1	R-CHOP	4.37	1.19	17.39	2.81	1.45	15.76	5	2.8	1.4	20.74	5	8.28493	9.36986
73	0	349	4	2	1	R-ACVBP	3.51	2.02	16.34	2.55	1.59	1	1	3.45	2.7	1	1	77.9507	77.9507
74	1	627	4	2	0	R-ACVBP	2.36	1.49	18.89	2.01	0.99	1	1	3	1.8	1	1	83.2767	83.2767
75	3	585	4	5	0	R-mCHOP	2.63	1.48	45.59	2.61	1.42	29.47	5	2.5	1.7	32.04	5	6.73973	13.0849
76	1	1131	4	4	1	R-CHOP	1.98	0.9	28.46	3.44	1.94	2.89	3	3.4	1.9	3	3	54.8384	54.8384
77	0	1100	2	1	1	R-ACVBP	2.13	1.23	31.16	3.93	2.07	16.52	5	3.5	2	26.5	5	15.2548	26.7288
78	1	479	2	1	0	R-CHOP	3.57	1.86	17.14	3.81	2.1	4.42	4	3.4	2	1.7	2	86.4	86.4
79	0	1187	3	3	1	R-CHOP	2.42	1.19	22.06	3.19	1.99	14.04	5	2.7	2.1	13.1	5	6.6411	17.2274
80	1	727	4	2	0	R-ACVBP	2.67	1.88	4.26	2.6	1.56	1	1	2.4	2	1	1	81.4356	81.4356
81	0	438	4	2	0	R-CHOP	2.82	1.67	9.92	3.16	1.99	1	1	3.4	1.8	1	1	67.2	67.2
82	0	437	3	1	1	R-ACVBP	4	2.15	17.63	3.8	1.5	1.79	3	3.77	2.2	1.46	2	39.7151	39.7151
83	1	594	2	2	0	R-CHOP	2.76	1.52	34.86	2.94	1.97	2.32	3	3.3	1.9	1	1	72.0329	72.0329
84	1	672	4	3	0	R-CHOP	3.35	1.99	27.66	4.63	2.37	1	1	4.13	2	1	1	80.0877	80.0877
85	0	645	3	3	0	R-CHOP	3.73	2.47	22.91	4.01	2.21	3.3	3	3.38	1.8	1	1	16.3397	81.2055
86	0	498	1	2	1	R-CHOP	4.86	1.97	11.38	4.93	2.27	1	1	3.86	2.11	1.74	2	71.3425	71.3425
87	1	729	1	2	1	R-CHOP	3.25	1.81	16.37	3.04	1.67	1	1	3.25	2	1	1	5.52329	7.6274
88	2	542	2	2	0	R-ACVBP	2.41	0.94	12.46	2.97	1.78	3.26	4	2.9	1.8	4.06	4	75.7151	75.7151
89	1	810	4	3	0	R-CHOP	3.61	1.96	20.31	2.33	1.15	1.06	2	3.4	1.8	1.94	3	9.76438	9.76438
90	0	436	4	3	1	R-CHOP	2.94	1.68	32.61	2.69	2	1	1	3.2	1.3	1	1	13.9397	20.5479
91	0	868	2	1	0	R-ACVBP	3.43	2.29	26.16	2.96	1.94	1	1	3.5	2	1	1	64.5041	64.5041
92	0	1412	3S	2	1	R-ACVBP	3.05	1.58	26.55	3.1	1.33	1	1	3.3	1.8	1	1	75.4521	75.4521
93	0	686	3	3	0	R-CHOP	3.18	1.79	8.84	1.95	1.04	2.25	4	2.15	1.7	4.13	4	12.2301	13.3808
94	0	329	4	2	1	R-ACVBP	2.49	1.24	27.66	2.8	1.85	1	1	3.5	2	1	1	63.5178	63.5178
95	3	533	3	4	1	R-mCHOP	3.94	2.74	8.98	3.69	2.39	5.53	4	3.85	2	2.96	3	15.6493	47.4082
96	0	322	3	2	0	R-mCHOP	3.11	2.11	5.58	3.68	1.74	3.15	3	3.82	1.8	1	1	68.2849	68.2849
97	0	378	1	1	0	R-mCHOP	4.3	2.54	16.14	4.3	2.14	2.75	3	4.6	3.1	1.9	2	66.9041	66.9041
98	0	366	1	0	0	R-CHOP	3.54	1.78	14.14	3.66	1.66	1	1	3.5	2.2	1	1	67.0356	67.0356
99	0	360	1E	0	0	R-ACVBP	3.66	1.83	10.4	3.9	1.65	1	1	3.22	1.7	1	1	64.2411	64.2411
100	0	1022	4	3	0	R-ACVBP	2.51	1.57	15.41	2.81	2.01	2.2	3	3.19	1.8	2.57	3	8.08767	14.137
101	1	873	4	4	1	R-CHOP	2.46	1.43	11.4	4.2	2.12	6.62	4	2.88	1.7	8.66	5	72.0658	72.0658
102	0	726	4	2	1	R-ACVBP	2.82	0.83	15.61	3.95	1.7	1	1	3.4	2.9	3.83	4	59.8027	59.8027
103	4	547	4	4	0	RCOPADEM	3.11	1.72	49.14	3.16	1.55	1	1					8.08767	8.08767
104	2	599	4S	3	1	R-ACVBP	3.05	1.78	20.85	3.61	1.65	6.85	4	3	2	1	1	61.6438	61.6438
105	0	1559	3	2	1	R-ACVBP	2.74	1.21	21.82	2.89	1.25	3.32	4	3.4	1.8	3.8	4	67.5945	67.5945
106	0	466	4	3	1	R-ACVBP	4.14	2.15	21.27	3.25	1.83	1	1	2.6	1.7	1	1	63.9781	63.9781
107	0	1717	4	2	1	R-ACVBP	3.16	1.5	26.62	2.16	1.39	1.83	3	3.12	1.8	3.59	4	57.337	57.337
108	0	335	4S	1	1	R-ACVBP	4.18	2.27	20.72	3.88	1.66	1	1	4	2	1	1	68.3836	68.3836
109	1	518	3	2	0	R-ACVBP	2.79	2.18	17.69	3.85	1.95	4.8	4	3.4	1.9	2.3	3	23.737	23.737
110	0	353	1	1	0	R-CHOP	3.38	1.85	5.94	3.23	2.07	2.26	3	3.8	2.5	2.89	3	22.3233	65.589
111	0	333	2	1	1	R-CHOP	3.82	2.28	7.9	3.59	2.05	1	1	3.6	2	1	1	52.1753	52.1753
112	2	803	3	4	1	R-mCHOP	3.35	1.47	20.75	3.36	1.97	1.7	2	4.2	2	2.9	3	47.1123	47.1123
113	1	485	2	1	1	R-ACVBP	3.26	1.92	23.93	3.06	2.1	5.77	4	3.78	2	3.24	3	58.126	58.126
114	0	321	1	0	1	R-ACVBP	2.98	1.39	1	3.29	1.9	1	1	3.5	2	1	1	56.2849	56.2849
115	1	1821	4	3	0	R-ACVBP	3.24	1.47	20.45	3.22	1.74	2.8	3	2.77	1.8	1	1	62.2027	62.2027
116	1	518	4	3	1	RCOPADEM	2.27	1.3	13.24	2.83	2.31	2.8	3	2.6	1.7	1	1	45.7644	45.7644
117	2	440	4	3	1	R-ACVBP	3.53	1.74	24.95	3.86	2.01	1	1	4.2	1.7	1	1	59.2438	59.2438
118	3	2641	4	4	1	R-ACVBP	2.02	0.47	17.41	4.31	1.76	1	1	3.7	2.1	1	1	56.9753	56.9753
119	4	2763	4	5	0	R-CHOP	3.27	1.05	18.85	4.18	2.37	2.9	3	4	2	4.74	4	14.0055	17.2932
120	2	1295	4	3	0	R-ACVBP	2.37	1.22	26.03	3.42	1.72	3.06	3	2.9	2	1	1	51.7151	51.7151
121	1	727	4	2	0	R-ACVBP	2.61	1.85	18.9	3.37	1.56	1	1	2	1.5	1	1	55.2329	55.2329
122	0	1497	4S	3	1	R-ACVBP	3.18	1.82	38.72	3.55	2.05	2.7	3	4.1	2.5	3.1	3	51.3534	51.3534
123	0	395	3	2	0	R-CHOP	3.12	2.08	22.29	3.66	2.34	4.55	4					6.24658	6.24658
124	0	756	4	4	0	R-CHOP	2.85	1.97	24	3.57	2.09	3.5	3	3.5	2.2	2.97	3	17.7534	53.5233
125	2	696	4	5	1	R-CHOP	3.41	2.03	19.49	3.32	1.83	4.95	4					7.85753	12.5918
126	2	753	4	5	0	R-CHOP	2.74	1.63	35.78	3.98	2.35	1	1	4.4	2	14	5	6.47671	6.87123
127	1	368	2	1	0	R-CHOP	4.74	3.61	14.97	4.85	2.41	1	1	4.7	2	1	1	11.6384	18.937
128	0	491	4	3	1	R-ACVBP	3.37	1.88	21.69	3.77	1.95	2.77	3	3.3	2.2	1	1	43.3315	43.3315
129	0	824	4	3	0	R-ACVBP	3.75	2.09	15.14	3.78	2.67	1	1	3.6	2.1	1	1	10.389	11.1452
130	1	125	4	2	1	R-CHOP	4.53	2.18	29.36	4.72	2.45	3.9	3	4.4	2.5	3.7	3	53.8521	53.8521
131	0	486	4	2	0	R-ACVBP	3.09	2.33	34.44	2.95	1.99	1	1	3.5	2.2	3	3	41.3589	41.3589
132	1	493	4	3	0	R-mCHOP	3.47	2.43	15.14	3.56	2.04	3.89	4	3.1	2.1	3.3	4	12.6904	37.3808
133	0	208	4S	3	1	R-CHOP	2.88	1.49	17.82	4.4	1.78	11.63	5	3.3	2.4	18.13	5	15.7808	35.0137
134	2	6958	4S	3	0	R-ACVBP	3.2	1.78	28.46	3.1	2.07	1	1	3.15	2.1	1	1	41.9178	41.9178
135	0	469	2	1	0	R-mCHOP	2.49	1.55	11.94	2.93	1.77	1	1	3.16	2	1	1	46.6849	46.6849
136	1	441	4	2	0	R-ACVBP	3.25	2.13	27.34	3.46	2.06	2.11	3	3	1.8	1	1	48.2959	48.2959
137	1	1651	4	3	0	R-ACVBP	3.1	2.32	20.38	2.98	2.09	3.2	4	3.15	1.8	3	3	27.1233	44.5808
138	1	2161	3	3	0	R-CHOP	3.55	1.57	18.95	2.97	1.84	2.2	3	2.8	1.9	1	1	43.8904	43.8904
139	2	1354	4	4	0	R-CHOP	3.14	1.6	33.82	3.36	2.04	1	1	3.7	1.7	2.8	3	42.2795	42.2795
140	0	320	4	3	0	R-CHOP	3.55	2.16	23.24	2.85	1.89	20.59	5	1.8	1.5	11.57	5	14.2356	14.2356
141	0	361	2E	0	0	R-CHOP	3.97	2.96	20.99	3.73	2.28	8.43	5	3	2	4.3	4	5.52329	19.9233
142	1	570	4	2	1	R-ACVBP	3.43	2.49	47.46	3.78	1.38	4.15	4	3.4	2.2	3.25	3	28.0438	42.9699
143	2	272	4	3	1	R-CHOP	3.89	3.06	13.68	4.23	2.23	2.16	2					43.1671	43.1671
144	0	711	3	3	0	R-mCHOP	3.83	2	18.19	3.99	2.35	28.45	5	3.08	2.2	19.08	5	15	40.2082
145	1	754	4	4	1	R-CHOP	3.95	2.06	19.34	3.64	2.16	1	1	4.2	2	1	1	43.2658	43.2658
146	1	807	3	2	0	R-ACVBP	2.51	2.21	30.34	3.95	2.09	1	1	2.8	1.8	1	1	38.1041	38.1041
147	0	412	1	0	0	R-CHOP	3.89	2.91	1	3.89	2.8	1	1	3.8	2.5	1	1	42.2466	42.2466
148	0	561	2	2	0	R-CHOP	2.9	2.09	9.72	2.39	1.46	2.26	3	3	2	1.8	2	33.863	41.8849
149	1	288	4	1	0	R-CHOP	3.1	2	11.45	3.11	2.17	1	1	3.37	2	1.78	2	30.1479	30.1479
150	2	424	4	3	1	R-CHOP	3.56	2.08	21.9	4.14	2.59	1	1	4.7	2	1	1	30.8055	30.8055
151	1	295	3	1	1	R-ACVBP	3.42	2.34	27.65	2.98	1.44	1	1	2.6	1.8	1	1	42.8384	42.8384
152	0	185	4	2	1	R-CHOP	4.16	2.61	28.19	3.78	2.52	2.7	3	4.7	2.1	3.2	3	42.0822	42.0822
153	0	672	2E	2	1	R-CHOP	4.25	1.92	57.4	6.63	3.05	1	1	4.9	2.5	1	1	33.6658	33.6658
154	1	794	2	1	0	R-CHOP	3.05	2.17	26.29	4.36	2.18	17.15	5	3.42	2.3	34.32	5	38.1699	38.1699
155	0	305	3	2	0	R-CHOP	2.57	1.92	25.44	3.48	2.02	3.35	3	3.1	2.5	2.3	2	43.3315	43.3315
156	0	345	2	1	1	R-CHOP	4.61	2.63	14.16	3.74	2.39	2.7	3	3.34	2	1	1	38.2027	38.2027
157	0	370	4	1	1	R-ACVBP	3.86	2.95	25.29	4.04	2.53	1	1	3.5	2.2	1	1	29.9178	29.9178
158	4	1645	3	3	0	R-CHOP	2.53	2.1	26.73	2.56	1.69	17.59	5	1.8	1.5	18.9	5	5.68767	5.68767
159	3	297	4	2	1	R-ACVBP	4.17	2.65	53.52	4	2.09	1	1	3.6	2.6	2.7	3	37.9726	37.9726
160	0	651	4	3	1	R-mCHOP	3.73	1.93	26.21	4.21	2.28	31.95	5	2.7	1.8	36.8	5	10.6192	10.6192
161	3	225	4	3	1	R-CHOP	3.76	2.42	12.67	3.48	2.08	1	1	3.7	2.2	3.6	3	36.3616	36.3616
162	0	100	1	0	1	R-CHOP	3.85	1.99	4.38	2.81	1.6	1	1	2.8	2	1	1	34.0603	34.0603
163	1	354	4	2	0	R-mCHOP	3.89	2.48	18.54	3.76	2.37	2.78	3	3.3	2.5	3	3	30.411	30.411
164	3	457	2	1	1	R-CHOP	3.63	1.67	32.77	4.22	2.09	3.1	3	4	2.5	2.8	3	35.0137	35.0137
165	0	682	4	3	0	R-CHOP	3.73	2.85	21.36	3.26	2.13	16.98	5	3.2	2.5	30.3	5	5	8
166	3	3720	4	5	1	R-CHOP	2.36	1.82	26.57	3.02	2.22	13.06	5	2.86	1.8	18.64	5	8.74521	9.27123
167	0	310	1E	0	1	R-CHOP	4.3	2.23	7.67	5.34	2.93	1	1	4.6	3.2	1	1	26.2685	26.2685
168	0	356	4	1	1	R-ACVBP	3.95	2.66	16.87	4.04	1.99	1	1	4.2	2.8	1	1	29.6877	29.6877
169	0	381	4	3	1	R-ACVBP	3.88	2.33	31.65	3.03	1.95	18.3	5	3.6	2.9	21.6	5	8.1863	8.1863
170	3	990	4	4	0	R-CHOP	4.36	2.38	27.02	4.2	2.27	7.95	4	3.6	2.3	7.12	4	6.50959	10.5205
171	1	825	4	4	1	R-mCHOP	3.24	1.43	21.69	2.81	1.76	9.94	5	2.6	1.6	15.87	5	4.83288	26.9589
172	0	489	4	4	0	R-mCHOP	3.61	1.89	22.58	3.61	2.14	9.44	5	3.5	2.5	4.1	4	29.7534	29.7534
173	2	333	3S	2	1	R-ACVBP	4.6	2.34	3.6	2.73	1.67	1	1	3.4	2.2	1	1	43	45
174	1	772	3S	2	1	R-ACVBP	2.58	1.8	11.11	2.89	1.48	3.46	4	2.2	1.7	1	1	27.2877	27.2877
175	0	481	4	4	1	R-CHOP	4.28	2.57	25.61	4.02	2.54	5.24	4	3.7	1.9	4.9	4	11.3425	11.3425
176	0	350	2	0	0	R-CHOP	2.58	1.66	17.34	2.84	1.72	1	1	2.2	1.7	27.94	5	12.8548	29.4575
177	0	382	4	3	0	R-CHOP	3.26	2.1	21.81	3.07	1.79	2.86	3	2.9	2	1	1	32.4164	32.4164
178	0	390	4	2	0	R-CHOP	3.61	2.31	17.62	3.78	2.86	1	1	3.7	2	3.68	3	30.3781	30.3781
179	0	338	2	1	0	R-mCHOP	3.29	2.22	32.85	3.72	2.02	1	1	2.9	1.8	1	1	29.8521	29.8521
180	0	276	4	2	0	R-mCHOP	3.41	2.25	25.42	3.16	2.19	23.23	5	3.2	1.7	3.1	3	8.54795	20.5151
181	1	1638	3S	3	0	R-CHOP	3.66	2.38	18.66	2.75	2.43	3.28	4	3.5	2	3.8	4	19.3973	19.3973
